# Supplementary material for: Phylogeny of the Diploid Species of Rubus (Rosaceae)
Source: Genes (Basel). 2023 May 25;14(6):1152. doi: 10.3390/genes14061152 (PMC10298701; doi:10.3390/genes14061152)
Supplement: Supplementary file 1 [file genes-14-01152-s001.zip]

Archive with 4 entries (3 files):
- genes-2391760- Supplementary_Materials/
- genes-2391760- Supplementary_Materials/Table_S1.xlsx
- genes-2391760- Supplementary_Materials/Table_S2.xlsx
- genes-2391760- Supplementary_Materials/Table_S3.xlsx
