# Supplementary material for: Phylogeny of the Diploid Species of Rubus (Rosaceae)
Source: Genes (Basel). 2023 May 25;14(6):1152. doi: 10.3390/genes14061152 (PMC10298701; doi:10.3390/genes14061152)
Supplement: Supplementary file 1 [file genes-14-01152-s001.zip › genes-2391760- Supplementary_Materials/Table_S1.xlsx]

## Sheet: Sheet1
Sample	Raw bases (bp)	Clean bases (bp)	Effective rate (%)	Error rate (%)	Q20 (%)	Q30 (%)	GC content (%)
Rubus adenophorus 1	1686541248	1686537792	99.9998	0.04	95.23	87.56	39.55
R. adenophorus 2	907080192	907054848	99.9972	0.04	96.21	89.51	36.83
R. allegheniensis	575750880	575735040	99.9972	0.03	96.91	91.31	38.7
R. amabilis 1	1458984096	1458943488	99.9972	0.03	95.45	87.62	39.14
R. amabilis 2	979265664	979265664	100	0.04	95.67	88.41	38.82
R. amabilis 3	811620000	811615392	99.9994	0.04	96.65	90.54	38.62
R. amabilis 4	386536608	386535168	99.9996	0.04	97.36	92.39	38.32
R. arcticus subsp. stellatus	882332064	882332064	100	0.03	95.66	88.53	39.02
R. argutus	330748128	330737472	99.9968	0.03	96.25	89.72	33.06
R. biflorus 1	763600608	763597152	99.9995	0.04	97	91.49	38.28
R. biflorus 2	596232576	596101824	99.9781	0.03	96.61	90.59	37.08
R. cf. biflorus var. adenophorus	631191744	631191744	100	0.04	96.57	90.48	38.52
R. biflorus var. pubescens	495963072	495955008	99.9984	0.04	96.99	91.42	38.09
R. caesius 1	765130752	765100224	99.996	0.03	96.34	89.98	37.71
R. caesius 2	655348896	655323840	99.9962	0.03	96.06	89.29	38.02
R. canadensis	685077408	685077408	100	0.03	96.66	90.68	36.67
R. canescens	519193440	519167520	99.995	0.03	96.22	89.71	37.12
R. chingii 1	1544999904	1544960448	99.9974	0.05	95.21	87.18	37.38
R. chingii 2	1574057664	1574057664	100	0.04	96.34	89.68	36.44
R. cockburnianus	1145838240	1145784672	99.9953	0.03	95.79	88.42	36.89
R. cf. cockburnianus	949485312	949471200	99.9985	0.05	95.3	87.42	38.53
R. columellaris 1	1767835584	1767835584	100	0.05	95.33	87.32	37.36
R. columellaris 2	891488736	891476352	99.9986	0.04	96.79	91.03	35.64
R. columellaris 3	856257984	856238688	99.9977	0.04	95.22	87.75	37.86
R. columellaris 4	368973792	368972640	99.9997	0.06	94.3	85	36.28
R. conduplicatus 1	799035552	799035552	100	0.05	94.07	85	38.42
R. conduplicatus 2	881949888	881947296	99.9997	0.04	95.99	88.98	37.33
R. conduplicatus 3	802326816	802324224	99.9997	0.04	96.65	90.61	37.91
R. conduplicatus 4	1447220736	1447177824	99.997	0.04	96.55	90.32	37.61
R. corchorifolius 1	1360731744	1360688832	99.9968	0.04	96.55	90.25	35.05
R. corchorifolius 2	748013472	748000512	99.9983	0.04	96.64	90.47	37.79
R. corchorifolius 3	619273152	619264224	99.9986	0.04	96.75	90.76	37.88
R. corchorifolius 4	972765792	972761184	99.9995	0.04	96	88.98	35.72
R. corchorifolius 5	1245265632	1245232800	99.9974	0.05	95.1	87.03	34.13
R. coreanus	506219328	506104992	99.9774	0.03	96.26	89.86	36.7
R. coreanus var. tomentosus 1	822318336	822318336	100	0.05	94.75	86.48	37.88
R. coreanus var. tomentosus 2	1103821920	1103821920	100	0.05	94.18	85.31	37.85
R. coreanus var. tomentosus 3	844166016	844154496	99.9986	0.04	97.04	91.42	38.55
R. crataegifolius	775205568	775195776	99.9987	0.04	96.99	91.4	36.58
R. delavayi	966028032	966025440	99.9997	0.04	96.45	89.97	36.26
R. ellipticus var. obcordatus 1	781559712	781559712	100	0.05	95.5	88.2	38.55
R. ellipticus var. obcordatus 2	851872320	851872320	100	0.05	94.81	86.64	38.91
R. ellipticus var. obcordatus 3	622870560	622859904	99.9983	0.04	97.44	92.54	37.97
R. ellipticus var. obcordatus 4	795690432	795674304	99.998	0.06	94.44	85.75	38.8
R. eucalyptus 1	1059381504	1059381504	100	0.04	96.7	90.6	37.92
R. eucalyptus 2	967900032	967897152	99.9997	0.04	96.85	91.03	38.02
R. eucalyptus 3	533409696	533408544	99.9998	0.04	97.41	92.49	38.63
R. eucalyptus 4	2742347232	2742280704	99.9976	0.04	96.69	91.11	38.45
R. eustephanos 1	1627105536	1627105536	100	0.04	96.4	89.94	37.47
R. eustephanos 2	815037696	815034816	99.9996	0.04	96.56	90.32	37.77
R. flosculosus 1	1120140288	1120140288	100	0.05	95.35	87.82	38.48
R. flosculosus 2	633719232	633719232	100	0.05	94.43	85.74	38.73
R. flosculosus var. etomentosus	1092265920	1092250944	99.9986	0.04	96.75	90.81	39.22
R. foliolosus 1	741761856	741752064	99.9987	0.04	97.17	91.82	38.55
R. foliolosus 2	875806272	875793024	99.9985	0.04	96.06	88.98	38.42
R. glabricarpus 1	2109103200	2109095424	99.9996	0.03	95.85	88.62	38.24
R. glabricarpus 2	1381124736	1381096512	99.998	0.05	94.5	85	38.05
R. glabricarpus 3	3173502528	3173424480	99.9975	0.04	96.35	90.36	37.31
R. glabricarpus 4	539035776	539033472	99.9996	0.05	94.75	86.69	35.56
R. glabricarpus var. glabratus	1263177504	1263144672	99.9974	0.04	96.53	90.7	35.87
R. cf. glabricarpus var. glabratus	783585504	783585504	100	0.05	95.36	87.94	37.48
R. grandipaniculatus 1	498620736	498509856	99.9778	0.03	96.3	89.9	37.2
R. grandipaniculatus 2	537109920	536982336	99.9762	0.03	95.98	89.17	37.39
R. hirsutus 1	689014944	689006016	99.9987	0.04	96.1	89.18	37.61
R. hirsutus 2	1360525824	1360509984	99.9988	0.03	95.64	88	36.93
R. hirsutus 3	837766944	837756000	99.9987	0.05	95.78	88.35	37.61
R. hirsutus 4	720027936	720025056	99.9996	0.04	96.02	88.98	37.34
R. hirsutus 5	1397760192	1397756160	99.9997	0.04	95.12	87.34	38.3
R. hispidus 1	713426688	713426688	100	0.03	96.06	89.31	36.73
R. hispidus 2	540697248	540697248	100	0.03	95.5	88.02	37.08
R. idaeopsis 1	499927680	499919904	99.9984	0.04	96.41	89.78	38.42
R. idaeopsis 2	742686336	742675680	99.9986	0.04	96.78	90.79	38.37
R. impressinervus 1	2738380896	2738319264	99.9977	0.04	95.91	89.02	38.32
R. impressinervus 2	1950134112	1950078528	99.9971	0.04	96.15	89.32	36.55
R. innominatus 1	727632864	727632864	100	0.04	95.76	88.69	38.38
R. innominatus 2	1558677888	1558677888	100	0.04	96.15	89	38.52
R. innominatus 3	658638720	658626336	99.9981	0.04	96.41	90.07	37.19
R. innominatus 4	768617280	768615264	99.9997	0.04	96.78	90.89	38.39
R. innominatus var. aralioides	639030816	639023904	99.9989	0.04	97.23	92.02	38.31
R. innominatus var. kuntzeanus	724195584	724178592	99.9977	0.04	96.44	90.23	36.78
R. inopertus	974210688	974198016	99.9987	0.04	96.39	90.03	37.27
R. inopertus var. echinocalyx	597548448	597548448	100	0.04	95.95	89.22	38.77
R. lasiococcus	633355488	633330432	99.996	0.03	96.62	90.66	38.24
R. lasiostylus	477745920	477729504	99.9966	0.04	94.83	86.36	38.33
R. lasiostylus var. villosus	832793760	832793760	100	0.04	96.27	89.38	37.63
R. leucodermis	693240480	693219168	99.9969	0.03	97.55	92.64	38.74
R. macilentus 1	1073189952	1073163456	99.9975	0.04	96.27	90.08	36.83
R. macilentus 2	528298560	528289344	99.9983	0.04	95.9	88.7	38.08
R. macilentus 3	535244256	535234752	99.9982	0.04	96.6	90.46	37.34
R. macilentus 4	832468320	832448448	99.9976	0.04	96.55	90.45	39.47
R. maershanensis 1	1036226592	1036215936	99.999	0.03	97.06	91.25	38.33
R. maershanensis 2	686892096	686881440	99.9984	0.04	96.94	91.24	38.44
R. maershanensis 3	932280192	932276736	99.9996	0.04	96.78	90.84	37.22
R. mesogaeus 1	1114323264	1114296768	99.9976	0.04	96.29	90.17	37.89
R. mesogaeus 2	468805248	468792288	99.9972	0.04	96.75	90.89	37.28
R. mesogaeus 3	807583104	807580224	99.9996	0.04	95.91	88.75	37.09
R. mesogaeus 4	4512282336	4512165984	99.9974	0.04	96.62	90.81	38.86
R. mesogaeus 5	1052718624	1052714304	99.9996	0.05	94.88	86.88	38.34
R. niveus 1	1476046080	1476013824	99.9978	0.04	95.88	89.19	37.31
R. niveus 2	682909344	682896384	99.9981	0.04	96.66	90.5	37.97
R. niveus 3	767400768	767389824	99.9986	0.05	95.81	88.47	36.14
R. niveus 4	575680896	575672256	99.9985	0.04	96.47	90.09	36.3
R. niveus 5	1094598144	1094592096	99.9994	0.04	96.87	91.04	37.53
R. niveus 6	1182099744	1182085920	99.9988	0.04	94.5	85.58	38.08
R. occidentalis	537177600	537177600	100	0.03	95.84	88.55	38.01
R. odoratus	718938144	718938144	100	0.05	94.35	86.22	39.17
R. paniculatus 1	642701088	642564864	99.9788	0.04	95.31	87.59	38.14
R. paniculatus 2	502333632	502214112	99.9762	0.03	97.08	91.82	37.42
R. paniculatus 3	800898624	800870688	99.9965	0.03	97.66	92.98	38.4
R. parviflorus	641216448	641191968	99.9962	0.03	97.51	92.46	37.23
R. parvifolius 1	878230944	878230944	100	0.04	96.5	90.5	38.75
R. parvifolius 2	1666746432	1666711296	99.9979	0.04	96.31	90.22	37.3
R. parvifolius 3	966980160	966966048	99.9985	0.04	96.81	90.98	37.77
R. parvifolius 4	1191506688	1191490560	99.9986	0.03	96.35	89.6	38.19
R. parvifolius var. adenochlamys	484468704	484457184	99.9976	0.05	95.84	88.62	38.46
R. pedatus	560305728	560305728	100	0.03	95.5	87.69	39
R. peltatus 1	2151037440	2150986752	99.9976	0.04	96.25	89.98	37.11
R. peltatus 2	1829012832	1828957824	99.997	0.04	96.57	90.26	38.53
R. peltatus 3	1268339328	1268292384	99.9963	0.03	97.09	91.25	36.65
R. pentagonus	1644617952	1644570432	99.9971	0.05	95.59	87.87	38.25
R. pentagonus var. eglandulosus 1	676888416	676878624	99.9986	0.04	97.34	92.34	38.43
R. pentagonus var. eglandulosus 2	831719232	831706848	99.9985	0.04	96.31	89.77	39.54
R. pentagonus var. eglandulosus 3	544951872	544940640	99.9979	0.04	96.19	89.37	37.78
R. phoenicolasius 1	852861024	852861024	100	0.04	95.66	88.53	38.51
R. phoenicolasius 2	1543714848	1543714848	100	0.05	95.88	88.49	38.53
R. pseudopileatus var. glabratus 1	636269472	636269472	100	0.04	96.02	89.28	39.11
R. pseudopileatus var. glabratus 2	714754368	714754368	100	0.05	95.45	88.08	37.36
R. pseudopileatus var. glabratus 3	1091808288	1091754720	99.9951	0.03	96.83	90.65	38.36
R. cf. pseudopileatus var. glabratus	933751584	933748128	99.9996	0.04	97.04	91.62	37.06
R. cf. ptilocarpus 1	1260442080	1260424224	99.9986	0.05	95.81	88.57	38.65
R. cf. ptilocarpus 2	1213210944	1213195104	99.9987	0.05	95.76	88.46	39.8
R. pubescens	1687791744	1687784832	99.9996	0.03	95.69	88.27	38.5
R. pungens 1	476563104	476563104	100	0.04	97.39	92.15	37.62
R. pungens 2	864597600	864597600	100	0.05	95.28	87.59	38.83
R. pungens 3	1890278784	1890231264	99.9975	0.04	96.56	90.25	37.45
R. pungens 4	1191141216	1191135168	99.9995	0.03	96.09	89.02	36.77
R. pungens var. oldhamii 1	476999136	476987616	99.9976	0.04	96.54	90.3	37.92
R. pungens var. oldhamii 2	559609920	559599264	99.9981	0.04	97.42	92.38	38.48
R. pungens var. oldhamii 3	4174191936	4174083936	99.9974	0.04	96.5	90.59	38.56
R. pungens var. ternatus	1001513376	1001513376	100	0.04	96.38	89.59	37.14
R. rosifolius 1	583096032	583085952	99.9983	0.04	96.3	89.62	37.8
R. rosifolius 2	636781824	636779808	99.9997	0.04	96.1	89.25	37.87
R. rosifolius 3	3040723584	3040651872	99.9976	0.04	95.5	88.32	37.12
R. sanctus 1	607310208	607309920	100	0.03	95.51	88.09	38.67
R. sanctus 2	463362048	463341312	99.9955	0.03	96.55	90.1	38.41
R. sikkimensis 1	925602624	925602624	100	0.04	96.34	89.59	37.41
R. sikkimensis 2	4731204672	4731095808	99.9977	0.04	96.28	89.93	38.53
R. simplex	708166368	708157440	99.9987	0.04	95.82	88.72	36.16
R. stans 1	962495712	962479296	99.9983	0.04	97	91.45	39.3
R. stans 2	881399232	881381664	99.998	0.04	97.09	91.71	37.14
R. stans 3	989717184	989702496	99.9985	0.04	95.87	88.72	37.67
R. cf. stans 1	660769056	660759552	99.9986	0.05	95.59	88.12	37.66
R. cf. stans 2	420965280	420957792	99.9982	0.04	96.49	90.2	38.53
R. subcoreanus 1	837972576	837959040	99.9984	0.04	96.89	91.12	38.03
R. subcoreanus 2	1449076032	1449076032	100	0.04	97.15	91.66	38.98
R. cf. subcoreanus	1293704640	1293704640	100	0.04	97.53	92.66	39.02
R. subinopertus	1839432096	1839369600	99.9966	0.04	96.48	90.02	38.92
R. subornatus 1	522657792	522645408	99.9976	0.04	96.59	90.38	38.12
R. subornatus 2	1045240128	1045240128	100	0.04	96.52	90.08	37.48
R. subornatus 3	579712320	579701664	99.9982	0.04	96.22	89.5	38.33
R. subornatus 4	1282395168	1282342464	99.9959	0.03	97.4	92.01	38.53
R. subornatus var. melanadenus 1	1684499904	1684499904	100	0.04	97.36	92.16	38.09
R. subornatus var. melanadenus 2	4335258528	4335152544	99.9976	0.04	97.14	92.06	38.65
R. subtibetanus 1	850001472	849984768	99.998	0.04	96.35	89.66	38.33
R. subtibetanus 2	1081555776	1081542816	99.9988	0.04	96.83	91.06	39.04
R. sumatranus 1	494579808	494571744	99.9984	0.04	96.2	89.51	37
R. sumatranus 2	860840352	860836608	99.9996	0.04	96.91	91.23	37.67
R. sumatranus 3	1026832320	1026820512	99.9989	0.05	94.6	86.12	36.03
R. thibetanus 1	1398548448	1398548448	100	0.04	96.58	90.13	38.97
R. thibetanus 2	559871136	559864800	99.9989	0.04	97.12	91.79	38.09
R. thibetanus 3	1446101856	1446055488	99.9968	0.03	97.11	91.4	37.31
R. trijugus 1	538551360	538530912	99.9962	0.03	98.02	93.9	38.95
R. trijugus 2	384857856	384763392	99.9755	0.03	96.09	89.45	37.68
R. trivialis	504361440	504361440	100	0.03	95.03	87.15	34.74
R. cf. tsangii	945078048	945074016	99.9996	0.04	96.25	89.69	35.72
R. ulmifolius 1	432076032	432062784	99.9969	0.03	96.44	90.19	36.69
R. ulmifolius 2	505046016	505046016	100	0.03	96.27	89.79	37.16
R. wallichianus 1	841980096	841980096	100	0.05	95.34	87.77	38.89
R. wallichianus 2	885439296	885417696	99.9976	0.04	95.83	88.69	40.78
R. wallichianus 3	1416710880	1416680352	99.9978	0.05	95.02	86.97	39.38
R. wallichianus 4	975438432	975417696	99.9979	0.04	95.9	88.85	39.47
R. wushanensis	889750944	889750944	100	0.05	94.48	85.84	38.43
R. xanthocarpus 1	1568311488	1568311488	100	0.05	95.71	88.04	37.73
R. xanthocarpus 2	587392416	587380032	99.9979	0.04	96.01	89.07	37.03
R. xanthocarpus 3	1222464096	1222448832	99.9988	0.04	95.95	88.93	38.2
R. xanthocarpus 4	1313430912	1313411616	99.9985	0.04	95.97	89.11	36.9
Outgroups
Fragaria daltoniana	372865536	372861792	99.999	0.04	96.22	89.47	37.3
Rosa cymosa 1	1626789024	1626782976	99.9996	0.04	95.92	89.22	39.58
Rosa cymosa 2	1704726432	1704721536	99.9997	0.04	95.41	87.98	39.52
Rosa luciae	1253830176	1253782656	99.9962	0.03	96.55	90.3	39.55
Notes: Effective rate: = (Clean bases / Raw bases)*100% Error rate: sequencing error rate. Q20: A quality score of 20 (Q20) represents an error rate of 1 in 100 (meaning every 100 bp sequencing read may contain an error), with a corresponding call accuracy of 99%. Q30: A quality score of 30 (Q30) represents an error rate of 1 in 1000 (meaning every 1000 bp sequencing read may contain an error), w…
