# Supplementary material for: Phylogeny of the Diploid Species of Rubus (Rosaceae)
Source: Genes (Basel). 2023 May 25;14(6):1152. doi: 10.3390/genes14061152 (PMC10298701; doi:10.3390/genes14061152)
Supplement: Supplementary file 1 [file genes-14-01152-s001.zip › genes-2391760- Supplementary_Materials/Table_S2.xlsx]

## Sheet: Sheet1
Sample	Clean reads	Mapped reads	Mapping rate (%)	Average depth (X)	Coverage 1X (%)	Coverage 4X (%)
Rubus adenophorus 1	11712068	10612967	90.62	34.83	21.11	12.34
R. adenophorus 2	6298992	5704104	90.56	21.01	17.15	10.01
R. allegheniensis	3998160	3065127	76.66	13.31	16.7	7.72
R. amabilis 1	10131552	8705673	85.93	36.11	16.74	9.75
R. amabilis 2	6800456	6058242	89.09	26.36	17.53	9.5
R. amabilis 3	5636218	5034957	89.33	19.89	16.7	10.59
R. amabilis 4	2684272	2317091	86.32	13.25	12.88	6.89
R. arcticus subsp. stellatus	6127306	4870914	79.5	21.53	14.12	8.92
R. argutus	2296788	1558245	67.84	11.09	13.01	4.07
R. biflorus 1	5302758	4904622	92.49	19.92	13.95	9.49
R. biflorus 2	4139596	3816704	92.2	19.09	13.76	7.45
R. cf. biflorus var. adenophorus	4383276	3998827	91.23	22.99	14.01	7.22
R. biflorus var. pubescens	3444132	3133375	90.98	13.32	13	7.42
R. caesius 1	5313196	4138008	77.88	15.86	18.52	10.35
R. caesius 2	4550860	3413940	75.02	12.84	21.48	9.51
R. canadensis	4757482	3573177	75.11	12.54	15.54	7.22
R. canescens	3605330	2638873	73.19	13.66	15.53	6.97
R. chingii 1	10728892	7641366	71.22	37.75	11.87	8.64
R. chingii 2	10930956	7497886	68.59	40.31	11.42	7.62
R. cockburnianus	7956838	7226459	90.82	21.05	18.78	12
R. cf. cockburnianus	6593550	5896438	89.43	21.56	14.61	10.16
R. columellaris 1	12276636	8456696	68.88	44.45	11.07	7.95
R. columellaris 2	6190808	4158896	67.18	27.2	9.72	6.32
R. columellaris 3	5946102	4192411	70.51	32.54	8.73	5.13
R. columellaris 4	2562310	1764049	68.85	13.62	12.09	4.69
R. conduplicatus 1	5548858	3989713	71.9	23.94	12.49	6.92
R. conduplicatus 2	6124634	4206765	68.69	23.66	11.14	7.56
R. conduplicatus 3	5571696	4169540	74.83	24.53	10.55	7.26
R. conduplicatus 4	10049846	7326382	72.9	38.52	11.02	7.98
R. corchorifolius 1	9449228	6216971	65.79	22.72	17.25	11.29
R. corchorifolius 2	5194448	3627983	69.84	20.38	11.31	7.5
R. corchorifolius 3	4300446	3024316	70.33	19.42	9.6	6.55
R. corchorifolius 4	6755286	4474930	66.24	25.48	11.23	7.36
R. corchorifolius 5	8647450	5301846	61.31	26.43	13.66	8.15
R. coreanus	3514618	3153569	89.73	17.71	11.49	6.3
R. coreanus var. tomentosus 1	5710544	5088767	89.11	26.9	13.91	7.66
R. coreanus var. tomentosus 2	7665430	6856935	89.45	32.01	15.2	8.61
R. coreanus var. tomentosus 3	5862184	5340167	91.1	20.4	13.98	9.34
R. crataegifolius	5383304	3689863	68.54	16.86	15.11	8.88
R. delavayi	6708510	4109997	61.27	26.35	9.6	6.44
R. ellipticus var. obcordatus 1	5427498	4098698	75.52	23.64	13.26	6.93
R. ellipticus var. obcordatus 2	5915780	4168728	70.47	25.8	12.45	6.54
R. ellipticus var. obcordatus 3	4325416	3182848	73.58	18.79	10.39	6.88
R. ellipticus var. obcordatus 4	5525516	4129524	74.74	26.42	12.47	6.27
R. eucalyptus 1	7356816	6526011	88.71	29.81	12.56	8.64
R. eucalyptus 2	6721508	6050665	90.02	22.62	15.15	10.05
R. eucalyptus 3	3704226	3411925	92.11	14.6	13.85	8.53
R. eucalyptus 4	19043616	16289187	85.54	69.65	15.88	9.78
R. eustephanos 1	11299344	7940093	70.27	42.45	10.94	7.35
R. eustephanos 2	5659964	3976780	70.26	23.73	10.35	7.12
R. flosculosus 1	7778752	7015635	90.19	29.53	18.01	9.69
R. flosculosus 2	4400828	3971041	90.23	19.64	15.43	7.96
R. flosculosus var. etomentosus	7585076	6966649	91.85	22.54	15.31	10.43
R. foliolosus 1	5151056	4622848	89.75	17.76	13.85	9.03
R. foliolosus 2	6081896	5567817	91.55	19.74	13.76	9.06
R. glabricarpus 1	14646496	10537201	71.94	45.74	16.02	9.61
R. glabricarpus 2	9590948	6945082	72.41	36.13	14.09	8.05
R. glabricarpus 3	22037670	15548806	70.56	69.13	14.4	9.22
R. glabricarpus 4	3743288	2507479	66.99	15.35	14.36	6.15
R. glabricarpus var. glabratus	8771838	5964796	68	24.97	17.12	9.77
R. cf. glabricarpus var. glabratus	5441566	3771688	69.31	26.2	10.91	5.98
R. grandipaniculatus 1	3461874	3120291	90.13	16.09	11.84	7.03
R. grandipaniculatus 2	3729044	3362449	90.17	16.28	12.43	7.43
R. hirsutus 1	4784764	3191990	66.71	20.61	9.47	6.54
R. hirsutus 2	9447986	6331697	67.02	37.85	9.84	7.1
R. hirsutus 3	5817750	4002571	68.8	24.54	10.03	6.94
R. hirsutus 4	5000174	3331221	66.62	20.31	10.33	6.92
R. hirsutus 5	9706640	6480546	66.76	37.58	13.16	7.22
R. hispidus 1	4954352	3570621	72.07	14.9	17.13	8.42
R. hispidus 2	3754842	2864897	76.3	10.81	22.78	8.07
R. idaeopsis 1	3471666	3177584	91.53	15.23	12.45	7.67
R. idaeopsis 2	5157470	4716751	91.45	19.14	13.74	9.13
R. impressinervus 1	19016106	11799838	62.05	60.35	12.65	7.85
R. impressinervus 2	13542212	8090550	59.74	29.12	16.78	11.34
R. innominatus 1	5053006	4565392	90.35	24.16	14.21	7.79
R. innominatus 2	10824152	9833757	90.85	34.02	16.3	11.2
R. innominatus 3	4573794	3799537	83.07	20.68	11.4	7.37
R. innominatus 4	5337606	4850151	90.87	17.74	15.45	10.3
R. innominatus var. aralioides	4437666	4043592	91.12	17.65	13.11	8.58
R. innominatus var. kuntzeanus	5029018	4492104	89.32	20.12	13.18	8.78
R. inopertus	6765264	6050744	89.44	24.49	16.86	9.68
R. inopertus var. echinocalyx	4149642	3705485	89.3	15.61	18.09	9.18
R. lasiococcus	4398128	3107233	70.65	16.93	13.03	7.09
R. lasiostylus	3317566	3018816	90.99	14.35	13.12	7.14
R. lasiostylus var. villosus	5783290	5430491	93.9	15.05	17.48	8.93
R. leucodermis	4814022	4661135	96.82	18.29	18.69	11.43
R. macilentus 1	7452524	5133654	68.88	37.33	8.25	5.23
R. macilentus 2	3668676	2491006	67.9	17.3	9.23	5.96
R. macilentus 3	3716908	2544138	68.45	16.85	9.84	6.21
R. macilentus 4	5780892	4072185	70.44	24.12	12.43	6.99
R. maershanensis 1	7195944	6498503	90.31	26.24	15.09	10.8
R. maershanensis 2	4770010	4277958	89.68	19.07	14.82	9.6
R. maershanensis 3	6474144	5904030	91.19	25.96	14.91	9.71
R. mesogaeus 1	7738172	6312578	81.58	29.1	13.87	8.36
R. mesogaeus 2	3255502	2953595	90.73	16.79	12.04	7.38
R. mesogaeus 3	5608196	5053387	90.11	20.03	15.59	9.66
R. mesogaeus 4	31334486	28433855	90.74	72.56	22.93	15.29
R. mesogaeus 5	7310516	6422076	87.85	28.69	16.1	9.31
R. niveus 1	10250096	8874267	86.58	38.32	17	9.87
R. niveus 2	4742336	4232263	89.24	19.81	13.99	9.17
R. niveus 3	5329096	4690408	88.02	17.43	19.38	11.1
R. niveus 4	3997724	3534860	88.42	15.71	16.47	9.24
R. niveus 5	7601334	6750905	88.81	28.26	14.67	10.35
R. niveus 6	8208930	7337482	89.38	32.25	13.94	10
R. occidentalis	3730400	3689180	98.9	12.75	25.86	12.41
R. odoratus	4992626	2994844	59.99	21.75	9	4.88
R. paniculatus 1	4462256	3134074	70.24	14.26	14.09	8
R. paniculatus 2	3487598	2417351	69.31	12.8	12.51	6.75
R. paniculatus 3	5561602	3832188	68.9	16.65	14.33	8.87
R. parviflorus	4452722	3360959	75.48	21.07	11.06	6.28
R. parvifolius 1	6098826	5256073	86.18	23.45	17.2	9.18
R. parvifolius 2	11574384	10343894	89.37	35.99	18.68	11.6
R. parvifolius 3	6715042	6047227	90.05	22.43	15.87	10.29
R. parvifolius 4	8274240	7364209	89	29.34	13.97	10.06
R. parvifolius var. adenochlamys	3364286	2983395	88.68	15.14	13.26	7.98
R. pedatus	3891012	2722403	69.97	16.73	10.94	6.46
R. peltatus 1	14937408	10781331	72.18	63.05	10.88	7.03
R. peltatus 2	12701096	9381716	73.87	46.04	11.44	8.61
R. peltatus 3	8807586	5978451	67.88	39.03	8.64	6.52
R. pentagonus	11420628	8686575	76.06	22.75	23.47	15.7
R. pentagonus var. eglandulosus 1	4700546	3568471	75.92	12.88	18.08	10.93
R. pentagonus var. eglandulosus 2	5775742	4393943	76.08	15.44	18.5	11.46
R. pentagonus var. eglandulosus 3	3784310	2932091	77.48	13.23	15.45	8.69
R. phoenicolasius 1	5922646	5219390	88.13	23.67	17	9.06
R. phoenicolasius 2	10720242	9575056	89.32	33.12	16.24	10.98
R. pseudopileatus var. glabratus 1	4418538	3971027	89.87	18.4	17.12	8.67
R. pseudopileatus var. glabratus 2	4963572	4468282	90.02	21.99	14.12	8.35
R. pseudopileatus var. glabratus 3	7581630	6872807	90.65	23.77	17.77	11.81
R. cf. pseudopileatus var. glabratus	6484362	5911070	91.16	20.87	19.57	11.05
R. cf. ptilocarpus 1	8752946	7995733	91.35	32.06	14.83	10.12
R. cf. ptilocarpus 2	8424966	7735854	91.82	27.97	16.32	10.8
R. pubescens	11720728	9343672	79.72	30.67	20.67	11.03
R. pungens 1	3309466	2915321	88.09	15.52	12.01	7.49
R. pungens 2	6004150	5074839	84.52	24.21	16.36	8.69
R. pungens 3	13126606	11653244	88.78	42.65	16.46	11.68
R. pungens 4	8271772	7472389	90.34	21.07	24.33	12.24
R. pungens var. oldhamii 1	3312414	2921250	88.19	14.49	13.47	8.37
R. pungens var. oldhamii 2	3886106	3162380	81.38	16.02	12.9	8.23
R. pungens var. oldhamii 3	28986694	25809692	89.04	74.34	20.42	13.5
R. pungens var. ternatus	6954954	6050549	87	28.29	13.03	8.8
R. rosifolius 1	4049208	2766640	68.33	19.22	9.06	6.03
R. rosifolius 2	4422082	3011339	68.1	18.32	10.21	6.89
R. rosifolius 3	21115638	13923168	65.94	75.48	11.92	7.58
R. sanctus 1	4217430	3040507	72.09	17.3	11.47	6.74
R. sanctus 2	3217648	2360848	73.37	15.96	10.85	5.62
R. sikkimensis 1	6427796	6020343	93.66	21.44	17.49	8.98
R. sikkimensis 2	32854832	30865245	93.94	66.78	23.13	14.39
R. simplex	4917760	2856190	58.08	15.12	13.27	7.3
R. stans 1	6683884	6221484	93.08	19.46	17.71	11.11
R. stans 2	6120706	5631102	92	15.22	23.08	12.11
R. stans 3	6872934	6323697	92.01	16.53	22.74	12.08
R. cf. stans 1	4588608	4210719	91.76	21.24	13.43	8.26
R. cf. stans 2	2923318	2669750	91.33	14.42	13.07	7.5
R. subcoreanus 1	5819160	5188675	89.17	20.39	14.31	9.43
R. subcoreanus 2	10063028	8701998	86.47	28.69	16.64	10.57
R. cf. subcoreanus	8984060	8196233	91.23	24.45	17.21	11.89
R. subinopertus	12773400	10443746	81.76	40.34	15.54	11.03
R. subornatus 1	3629482	3369522	92.84	15.24	13.69	8.27
R. subornatus 2	7258612	6722660	92.62	21.14	20.19	11.53
R. subornatus 3	4025706	3732239	92.71	15.94	14.62	8.74
R. subornatus 4	8905156	8339498	93.65	28.25	14.61	10.51
R. subornatus var. melanadenus 1	11697916	11023400	94.23	24.06	22.28	12.84
R. subornatus var. melanadenus 2	30105226	27964167	92.89	66.04	20.95	13.56
R. subtibetanus 1	5902672	5384718	91.23	21.25	15.01	9.99
R. subtibetanus 2	7510714	6900973	91.88	20.09	16.42	11.37
R. sumatranus 1	3434526	2380022	69.3	18.63	8.28	5.38
R. sumatranus 2	5978032	4239516	70.92	24.66	10.2	7.38
R. sumatranus 3	7130698	4554616	63.87	25.91	12.21	7.3
R. thibetanus 1	9712142	8984733	92.51	25.71	18.43	11.08
R. thibetanus 2	3887950	3574976	91.95	15.32	13.36	8.18
R. thibetanus 3	10042052	9183392	91.45	33	12.89	9.18
R. trijugus 1	3739798	3322076	88.83	15.49	15.36	8.46
R. trijugus 2	2671968	2391486	89.5	14.01	12.68	6.6
R. trivialis	3502510	2396046	68.41	12.68	15.76	6.4
R. cf. tsangii	6563014	4295515	65.45	26.3	10.51	6.72
R. ulmifolius 1	3000436	2156416	71.87	13.2	14.02	5.4
R. ulmifolius 2	3507264	2490158	71	13.41	15.38	6.37
R. wallichianus 1	5847084	4290614	73.38	23.05	14.08	7.39
R. wallichianus 2	6148734	4168211	67.79	24.38	12.9	6.73
R. wallichianus 3	9838058	7186068	73.04	31.56	16.44	9.22
R. wallichianus 4	6773734	4855507	71.68	29.1	12.69	6.7
R. wushanensis	6178826	5642856	91.33	25.21	16.11	8.59
R. xanthocarpus 1	10891052	7299429	67.02	40.8	11.04	7.51
R. xanthocarpus 2	4079028	2846939	69.79	20.48	9.06	5.82
R. xanthocarpus 3	8489228	5557276	65.46	32.08	10.47	7.34
R. xanthocarpus 4	9120914	5765601	63.21	34.86	9.7	6.9
Outgroups
Fragaria daltoniana	2589318	431043	16.65	25.66	1.07	0.64
Rosa cymosa 1	11297104	1907326	16.88	29.46	4.48	2.24
Rosa cymosa 2	11838344	1821393	15.39	26.47	5.01	2.35
Rosa luciae	8706824	1747943	20.08	38.72	2.82	1.7
Notes: Mapping rate: = (Mapped reads / Clean reads)*100% Average depth: = (total number of bases mapped to the reference genome) / (the size of the covered reference genome) Coverage 1X: Percentage of the genome covered by at least one base in the reference genome. Coverage 4X: Percentage of the genome covered by at least 4 bases in the reference genome.
