# Supplementary material for: Phylogeny of the Diploid Species of Rubus (Rosaceae)
Source: Genes (Basel). 2023 May 25;14(6):1152. doi: 10.3390/genes14061152 (PMC10298701; doi:10.3390/genes14061152)
Supplement: Supplementary file 1 [file genes-14-01152-s001.zip › genes-2391760- Supplementary_Materials/Table_S3.xlsx]

## Sheet: Sheet1
Sample	Clean reads	Mapped reads	Mapping rate (%)	Average depth (X)	Coverage 1X (%)	Coverage 4X (%)
Rubus adenophorus 1	11712068	642218	5.48	769.37	72.39	49.88
R. adenophorus 2	6298992	608910	9.67	1061.03	66.57	45.02
R. allegheniensis	3998160	258911	6.48	648.35	54.42	35.99
R. amabilis 1	10131552	374901	3.7	557.14	64.24	44.71
R. amabilis 2	6800456	261189	3.84	510.23	64.99	43.23
R. amabilis 3	5636218	212805	3.78	433.13	67.94	44.31
R. amabilis 4	2684272	103040	3.84	209.96	67.28	44.18
R. arcticus subsp. stellatus	6127306	231188	3.77	559.44	53.22	37.13
R. argutus	2296788	83469	3.63	184.83	59.14	40.08
R. biflorus 1	5302758	289666	5.46	657.76	58.3	39.57
R. biflorus 2	4139596	441566	10.67	725.51	61.99	46.87
R. cf. biflorus var. adenophorus	4383276	175447	4	364.65	67.12	43.35
R. biflorus var. pubescens	3444132	104623	3.04	326.08	42.3	29.08
R. caesius 1	5313196	212441	4	507.3	55.19	37.16
R. caesius 2	4550860	155327	3.41	328.91	59.56	42.65
R. canadensis	4757482	71157	1.5	156.43	53.72	40.52
R. canescens	3605330	163470	4.53	344.61	59.33	42.81
R. chingii 1	10728892	1044894	9.74	1527.19	59.17	39.71
R. chingii 2	10930956	1267679	11.6	1102.86	67.93	51.87
R. cockburnianus	7956838	64449	0.81	128.24	64.63	44.16
R. cf. cockburnianus	6593550	307052	4.66	674.67	59.97	40.09
R. columellaris 1	12276636	1081422	8.81	885.07	80.05	62.35
R. columellaris 2	6190808	611617	9.88	897.36	72.72	49.17
R. columellaris 3	5946102	331976	5.58	528.98	66.27	46.59
R. columellaris 4	2562310	249324	9.73	433.28	64.87	50.4
R. conduplicatus 1	5548858	283234	5.1	617.13	56.39	38.97
R. conduplicatus 2	6124634	500600	8.17	739.26	74.69	56.86
R. conduplicatus 3	5571696	763494	13.7	1110.36	68.49	47.88
R. conduplicatus 4	10049846	977138	9.72	1195.1	69.54	48.87
R. corchorifolius 1	9449228	732901	7.76	1224.37	65.43	47
R. corchorifolius 2	5194448	348878	6.72	818.46	57.34	37.79
R. corchorifolius 3	4300446	203816	4.74	592.89	44.65	31.06
R. corchorifolius 4	6755286	516666	7.65	829.88	66.86	47.43
R. corchorifolius 5	8647450	829852	9.6	839.89	79.41	62.23
R. coreanus	3514618	260046	7.4	560.71	61.1	40.08
R. coreanus var. tomentosus 1	5710544	207812	3.64	382.78	65.78	45.19
R. coreanus var. tomentosus 2	7665430	213787	2.79	356.89	73.27	51.51
R. coreanus var. tomentosus 3	5862184	231773	3.95	630.83	53.08	33.44
R. crataegifolius	5383304	515406	9.57	634.17	86.7	69.26
R. delavayi	6708510	278694	4.15	595.71	61.62	41.27
R. ellipticus var. obcordatus 1	5427498	233438	4.3	500.12	60.03	41.5
R. ellipticus var. obcordatus 2	5915780	394358	6.67	445.28	79.31	67.74
R. ellipticus var. obcordatus 3	4325416	145648	3.37	424.95	51.5	31.13
R. ellipticus var. obcordatus 4	5525516	299039	5.41	511	64.72	47.83
R. eucalyptus 1	7356816	151270	2.06	461.1	48.77	29.62
R. eucalyptus 2	6721508	239518	3.56	509.21	64.55	42.52
R. eucalyptus 3	3704226	277301	7.49	577.86	60.15	43.09
R. eucalyptus 4	19043616	221019	1.16	475.39	61.35	39.01
R. eustephanos 1	11299344	1905606	16.86	1059.71	78.99	62.28
R. eustephanos 2	5659964	486062	8.59	917.34	66.95	44.29
R. flosculosus 1	7778752	442126	5.68	570.73	79.01	54.51
R. flosculosus 2	4400828	86385	1.96	207.9	50.79	37.68
R. flosculosus var. etomentosus	7585076	269084	3.55	680.29	57.69	34.26
R. foliolosus 1	5151056	152203	2.95	456.14	45.15	30.19
R. foliolosus 2	6081896	170154	2.8	497.46	45.56	30.91
R. glabricarpus 1	14646496	720229	4.92	865.71	68.59	48.6
R. glabricarpus 2	9590948	200980	2.1	449.89	57.72	40.3
R. glabricarpus 3	22037670	1495822	6.79	1011.67	74.75	53.12
R. glabricarpus 4	3743288	297332	7.94	489.49	62.4	51.05
R. glabricarpus var. glabratus	8771838	588214	6.71	779.64	78.47	56.51
R. cf. glabricarpus var. glabratus	5441566	331362	6.09	665.11	56.92	40.01
R. grandipaniculatus 1	3461874	226193	6.53	515.88	60.77	38.34
R. grandipaniculatus 2	3729044	183463	4.92	387.38	61.46	41.81
R. hirsutus 1	4784764	251749	5.26	685.85	45	32.96
R. hirsutus 2	9447986	825485	8.74	1317.65	55.43	40.6
R. hirsutus 3	5817750	520916	8.95	1087.57	56.26	39.1
R. hirsutus 4	5000174	360803	7.22	698.91	66.53	45.82
R. hirsutus 5	9706640	182455	1.88	350.86	65.17	46.15
R. hispidus 1	4954352	120705	2.44	242.54	56.46	44.44
R. hispidus 2	3754842	91762	2.44	205.84	55.63	40.24
R. idaeopsis 1	3471666	252700	7.28	711.96	51.75	32.32
R. idaeopsis 2	5157470	301947	5.85	808.28	49.42	33.95
R. impressinervus 1	19016106	1038537	5.46	892.3	74.95	51.22
R. impressinervus 2	13542212	755733	5.58	966.06	75.78	55.72
R. innominatus 1	5053006	137019	2.71	321.38	57.19	38.67
R. innominatus 2	10824152	424706	3.92	699.38	71.68	47.1
R. innominatus 3	4573794	52934	1.16	173.4	43.95	27.31
R. innominatus 4	5337606	167836	3.14	349.56	65.58	43.43
R. innominatus var. aralioides	4437666	301639	6.8	889.49	46.51	30.78
R. innominatus var. kuntzeanus	5029018	248782	4.95	632.69	55.61	35.86
R. inopertus	6765264	377738	5.58	701.58	66	44.43
R. inopertus var. echinocalyx	4149642	76561	1.85	167.57	57.05	41
R. lasiococcus	4398128	288634	6.56	557.51	59.72	45.81
R. lasiostylus	3317566	69888	2.11	189.66	48.59	33.11
R. lasiostylus var. villosus	5783290	205670	3.56	332.91	78.81	55.53
R. leucodermis	4814022	304711	6.33	693.81	58.66	39.57
R. macilentus 1	7452524	1474476	19.78	808.12	79.61	62.45
R. macilentus 2	3668676	175133	4.77	495.06	46.73	31.97
R. macilentus 3	3716908	229307	6.17	470.65	70.52	43.69
R. macilentus 4	5780892	442784	7.66	612.12	75.74	51.89
R. maershanensis 1	7195944	261789	3.64	705.1	49.78	33.6
R. maershanensis 2	4770010	81009	1.7	239.52	42.63	30.49
R. maershanensis 3	6474144	846303	13.07	869.21	80.62	62.7
R. mesogaeus 1	7738172	264661	3.42	486.44	62.23	39.66
R. mesogaeus 2	3255502	391081	12.01	902.87	60.79	39.02
R. mesogaeus 3	5608196	375416	6.69	725.65	60.84	42.94
R. mesogaeus 4	31334486	1264830	4.04	864.75	76.48	55.1
R. mesogaeus 5	7310516	320283	4.38	524.68	68.51	47.33
R. niveus 1	10250096	491684	4.8	600.83	75.1	51.48
R. niveus 2	4742336	181271	3.82	485.79	50.7	33.88
R. niveus 3	5329096	255501	4.79	556.45	56.32	41.1
R. niveus 4	3997724	212219	5.31	488.32	54.19	39.33
R. niveus 5	7601334	156839	2.06	372.7	61.99	37.9
R. niveus 6	8208930	535596	6.52	1155.15	51.25	35.52
R. occidentalis	3730400	287012	7.69	554.25	58.8	46.57
R. odoratus	4992626	223520	4.48	460.9	60.17	40.48
R. paniculatus 1	4462256	43463	0.97	132.63	48.68	29.05
R. paniculatus 2	3487598	60620	1.74	198.15	47.47	27.37
R. paniculatus 3	5561602	57172	1.03	173.05	44.2	29.62
R. parviflorus	4452722	1105719	24.83	779.42	85.95	79.63
R. parvifolius 1	6098826	112363	1.84	250.59	59.95	40.48
R. parvifolius 2	11574384	690830	5.97	677.25	73.36	49.73
R. parvifolius 3	6715042	292713	4.36	765.91	48.34	33.85
R. parvifolius 4	8274240	405529	4.9	1061.92	50.25	33.56
R. parvifolius var. adenochlamys	3364286	87023	2.59	254.77	47.39	30.88
R. pedatus	3891012	138400	3.56	315.23	57.73	39.77
R. peltatus 1	14937408	1157320	7.75	764.66	75.78	58.89
R. peltatus 2	12701096	896927	7.06	1224.8	62.94	42.62
R. peltatus 3	8807586	299470	3.4	582.58	62.73	43.74
R. pentagonus	11420628	85541	0.75	208.75	56.16	36.77
R. pentagonus var. eglandulosus 1	4700546	179946	3.83	515.12	50.21	31.58
R. pentagonus var. eglandulosus 2	5775742	156664	2.71	343.69	64.81	41.3
R. pentagonus var. eglandulosus 3	3784310	53880	1.42	184.95	39.84	26.22
R. phoenicolasius 1	5922646	122790	2.07	284.36	56.54	38.93
R. phoenicolasius 2	10720242	277697	2.59	589.91	63.23	40.21
R. pseudopileatus var. glabratus 1	4418538	106513	2.41	253.77	55.67	37.94
R. pseudopileatus var. glabratus 2	4963572	71443	1.44	217.5	50.83	29.07
R. pseudopileatus var. glabratus 3	7581630	126923	1.67	329.03	52.71	34.87
R. cf. pseudopileatus var. glabratus	6484362	354615	5.47	520.04	79.59	59.01
R. cf. ptilocarpus 1	8752946	469329	5.36	896.06	64.23	40.75
R. cf. ptilocarpus 2	8424966	401409	4.76	779.6	64.25	41.98
R. pubescens	11720728	455970	3.89	594.85	78.26	57.18
R. pungens 1	3309466	78623	2.38	258.84	48.76	27.45
R. pungens 2	6004150	96450	1.61	221.53	56.57	38.85
R. pungens 3	13126606	862420	6.57	930.8	73.34	52.08
R. pungens 4	8271772	361517	4.37	513.4	70.86	53.45
R. pungens var. oldhamii 1	3312414	63401	1.91	201.57	42.62	28.52
R. pungens var. oldhamii 2	3886106	122595	3.15	364.84	50.35	30.58
R. pungens var. oldhamii 3	28986694	1908178	6.58	875.71	77.22	57.16
R. pungens var. ternatus	6954954	241115	3.47	501.89	66.7	42.15
R. rosifolius 1	4049208	316359	7.81	732.9	58	38.44
R. rosifolius 2	4422082	310930	7.03	690.35	59.99	40.4
R. rosifolius 3	21115638	1123654	5.32	935.97	74.4	50.37
R. sanctus 1	4217430	100323	2.38	256.5	53.2	35.35
R. sanctus 2	3217648	181289	5.63	434.55	52.93	37.79
R. sikkimensis 1	6427796	1029071	16.01	866.37	83.99	68.88
R. sikkimensis 2	32854832	2749910	8.37	851.84	86.57	78.43
R. simplex	4917760	150410	3.06	263.75	72	50.69
R. stans 1	6683884	564984	8.45	1056.01	62.28	40.65
R. stans 2	6120706	295373	4.83	472.72	77.59	56.28
R. stans 3	6872934	494415	7.19	817.63	78.19	52.9
R. cf. stans 1	4588608	227201	4.95	540.01	59.7	38.08
R. cf. stans 2	2923318	62247	2.13	196.87	41.11	28.55
R. subcoreanus 1	5819160	80833	1.39	238.45	44.49	30.45
R. subcoreanus 2	10063028	314572	3.13	553.06	73.73	48.21
R. cf. subcoreanus	8984060	285012	3.17	583.24	68.35	42.43
R. subinopertus	12773400	893896	7	991.22	75.59	54.96
R. subornatus 1	3629482	187247	5.16	520.84	50.15	32.57
R. subornatus 2	7258612	496524	6.84	772.75	75.23	53.51
R. subornatus 3	4025706	224950	5.59	593.08	54.56	34.53
R. subornatus 4	8905156	402152	4.52	971.73	48.91	35.24
R. subornatus var. melanadenus 1	11697916	520373	4.45	690.4	79.89	60.06
R. subornatus var. melanadenus 2	30105226	1135856	3.77	999.84	72.36	47.44
R. subtibetanus 1	5902672	457717	7.75	1066.83	55.77	36.37
R. subtibetanus 2	7510714	389399	5.18	965.6	54.06	34.27
R. sumatranus 1	3434526	253574	7.38	707.41	52.13	32.33
R. sumatranus 2	5978032	250513	4.19	632.35	55.53	35.91
R. sumatranus 3	7130698	605549	8.49	820.52	76.05	57.21
R. thibetanus 1	9712142	524240	5.4	635.56	79.88	61.32
R. thibetanus 2	3887950	55279	1.42	172.68	43.31	28.75
R. thibetanus 3	10042052	638935	6.36	1001.57	62.5	42.52
R. trijugus 1	3739798	157089	4.2	394.54	57.11	36.22
R. trijugus 2	2671968	135163	5.06	403.58	51.95	30.46
R. trivialis	3502510	187170	5.34	381.08	62.87	44.13
R. cf. tsangii	6563014	692419	10.55	865.5	68.21	51.82
R. ulmifolius 1	3000436	148839	4.96	319.23	55.33	42.04
R. ulmifolius 2	3507264	211386	6.03	438.25	57.07	43.75
R. wallichianus 1	5847084	72321	1.24	166.65	56.03	38.99
R. wallichianus 2	6148734	286760	4.66	535.14	64.52	41.84
R. wallichianus 3	9838058	106673	1.08	241.64	58.16	39.79
R. wallichianus 4	6773734	159787	2.36	358.98	58.12	40.24
R. wushanensis	6178826	98468	1.59	232.62	52.19	38.02
R. xanthocarpus 1	10891052	961855	8.83	838.84	80.85	61.27
R. xanthocarpus 2	4079028	513877	12.6	890.09	68.27	44.31
R. xanthocarpus 3	8489228	280553	3.3	692.79	50.49	34.42
R. xanthocarpus 4	9120914	464214	5.09	1046.23	51.6	34.68
Outgroups
Fragaria daltoniana	2589318	183104	7.07	497.58	53.57	31.87
Rosa cymosa 1	11297104	111342	0.99	187.97	73.47	52.73
Rosa cymosa 2	11838344	43498	0.37	79.47	63.99	47.64
Rosa luciae	8706824	436863	5.02	689.64	59.02	42.55
Notes: Mapping rate: = (Mapped reads / Clean reads)*100% Average depth: = (total number of bases mapped to the reference genome) / (the size of the covered reference genome) Coverage 1X: Percentage of the genome covered by at least one base in the reference genome. Coverage 4X: Percentage of the genome covered by at least 4 bases in the reference genome.
